# Supplementary material for: Interplay between splicing and transcriptional pausing exerts genome-wide control over alternative polyadenylation
Source: Transcription. 2021 Aug 7;12(2-3):55–71. doi: 10.1080/21541264.2021.1959244 (PMC8555548; doi:10.1080/21541264.2021.1959244)
Supplement: Supplemental Material [file KTRN_A_1959244_SM8057.zip]

Archive with 1 entries (1 files):
- downloadFromZipFile.pdf
